# Supplementary material for: Effects of Cadmium Exposure on Growth and Metabolic Profile of Bermudagrass [Cynodon dactylon (L.) Pers.]
Source: PLoS One. 2014 Dec 29;9(12):e115279. doi: 10.1371/journal.pone.0115279 (PMC4278907; doi:10.1371/journal.pone.0115279)
Supplement: S1 Supporting Information — Overview of the metabolite reporting list. (XLSX) [file pone.0115279.s001.xlsx]

## Sheet: Sheet1
Table S1. Overview of the metabolite reporting list.
Experiment title:Metabolite changes in response to cadmium in leaf tissue
Organism/Plant species:Cynodon dactylon(L.) Pers.
Organ/tissue:leaves
Analytical tool:GC-MS
Peak/compound no.- number referenced back to the main text
Ret . Time- Time expected, Tag Time Index and Time deviation
Putative Name- putative identification of the metabolite/derivative
Mol. Formula- molecular formula of the metabolite or its FA adduct;
Mass to charge ratio (m/z)
Peak/Compound no.	Ret. Time	Putative metabolite name (Derivative)	synonym	Mol formula	Mass to charge ratio (m/z)
1	7.551	l-Alanine, N-(trimethylsilyl)-, trimethylsilyl ester	Alanine (2TMS)	C9H23NO2Si2	116
2	8.481	Ethanedioic acid, bis(trimethylsilyl) ester	Oxalic acid (2TMS)	C8H18O4Si2	234
3	9.35	Phosphoric acid, bis(trimethylsilyl)monomethyl ester	Phosphate	C7H21O4PSi2	241
4	10.26	L-Valine, N-(trimethylsilyl)-, trimethylsilyl ester	Valine, (N,O-TMS)	C11H27NO2Si2	144
5	10.789	Silanamine, 1,1,1-trimethyl-N-(trimethylsilyl)-N-[2-[(trimethylsilyl)oxy]ethyl]-	Ethanolamine 3TMS	C11H31NOSi3	277
6	11.271	Serine, bis(trimethylsilyl)-	Serine	C9H23NO3Si2	116
7	11.882	Glycerol, tris(trimethylsilyl) ether	Glycerol, tris-TMS	C12H32O3Si3	205
8	12.005	L-Proline, 1-(trimethylsilyl)-, trimethylsilyl ester	Proline	C11H25NO2Si2	142
9	12.246	l-Threonine, O-(trimethylsilyl)-, trimethylsilyl ester	Threonine (2TMS)	C10H25NO3Si2	263
10	12.507	L-Isoleucine, N-(trimethylsilyl)-, trimethylsilyl ester	Isoleucine (2TMS)	C12H29NO2Si2	275
11	12.534	Glycine, N,N-bis(trimethylsilyl)-, trimethylsilyl ester	Glycine	C11H29NO2Si3	174
12	12.65	Butanedioic acid, bis(trimethylsilyl) ester	Succinic acid (2TMS)	C10H22O4Si2	147
13	13.274	Propanoic acid, 2,3-bis[(trimethylsilyl)oxy]-, trimethylsilyl ester	Glyceric acid, tris-TMS	C12H30O4Si3	292
14	14.245	2(3H)-Furanone, dihydro-3,4-bis[(trimethylsilyl)oxy]-, trans-	Threonic acid-1,4-lactone (2TMS)	C10H22O4Si2	147
15	15.525	β-Alanine, N,N-bis(trimethylsilyl)-, trimethylsilyl ester	Alanine, beta- (3TMS)	C12H31NO2Si3	248
16	17.252	Butanedioic acid, [(trimethylsilyl)oxy]-, bis(trimethylsilyl) ester	Malic acid	C13H30O5Si3	233
17	17.945	L-Aspartic acid, N-(trimethylsilyl)-, bis(trimethylsilyl) ester	Aspartic acid	C13H31NO4Si3	232
18	18.012	Butanoic acid, 4-[bis(trimethylsilyl)amino]-, trimethylsilyl ester	γ-Aminobutyric acid/GABA	C13H33NO2Si3	174
19	19.37	L-Norvaline, N-(trimethylsilyl)-5-[(trimethylsilyl)oxy]-, trimethylsilyl ester	Norvaline, 3-hydroxy- (3TMS)	C14H35NO3Si3	349
20	19.107	L-Threonic acid, tris(trimethylsilyl) ether, trimethylsilyl ester	L-Threonic acid	C16H40O5Si4	292
21	19.214	Pentanedioic acid, 2-(methoxyimino)-, bis(trimethylsilyl) ester	2-Oxoglutaric acid	C12H25NO5Si2	288
22	20.232	Glutamic acid, N-(trimethylsilyl)-, bis(trimethylsilyl) ester, L-	Glutamic acid (3TMS)	C14H33NO4Si3	246
23	21.427	L-Asparagine, N,N2-bis(trimethylsilyl)-, trimethylsilyl ester	Asparagine (3TMS)	C13H32N2O3Si3	231
24	22.907	Ribitol, 1,2,3,4,5-pentakis-O-(trimethylsilyl)-	Ribitol	C20H52O5Si5
25	23.634	D-(-)-Ribofuranose, tetrakis(trimethylsilyl) ether (isomer 2)	Xylulose (4TMS)	C17H42O5Si4	438
26	24.73	1,2,3-Propanetricarboxylic acid, 2-[(trimethylsilyl)oxy]-, tris(trimethylsilyl) ester	Citric acid (4TMS)	C18H40O7Si4	480
27	24.869	Pentaric acid, 2,3-dideoxy-4-O-(trimethylsilyl)-3-[[(trimethylsilyl)oxy]carbonyl]-, bis(trimethylsilyl) ester	Isocitric acid (4TMS)	C18H40O7Si4	273
28	26.29	D-(-)-Fructose, pentakis(trimethylsilyl) ether, methyloxime (syn)	Fructose (1MEOX) (5TMS) BP	C22H55NO6Si5	307
29	26.558	Talose (1MEOX) (5TMS) MP	Talose (1MEOX) (5TMS) MP	C22H55NO6Si5	319
30	26.864	d-Glucose, 2,3,4,5,6-pentakis-O-(trimethylsilyl)-, o-methyloxyme, (1E)-	Glucose (1MEOX) (5TMS) MP	C22H55NO6Si5	319
31	28.528	D-Gluconic acid, 2,3,4,5,6-pentakis-O-(trimethylsilyl)-, trimethylsilyl ester	Gulonic acid (6TMS)	C24H60O7Si6	333
32	30.076	Myo-Inositol, 1,2,3,4,5,6-hexakis-O-(trimethylsilyl)-	similar to Inositol (6TMS)	C24H60O6Si6	613
33	30.46	Hexadecanoic acid, trimethylsilyl ester	Hexadecanoic acid (1TMS)	C19H40O2Si	328
34	31.006	Sedoheptulose, o-methyloxime, hexakis-O-(trimethylsilyl)-	Glucoheptose (1MEOX) (6TMS) BP	C26H65NO7Si6	319
35	32.717	L-Tyrosine, N,O-bis(trimethylsilyl)-, trimethylsilyl ester	Trehalose, alpha,beta- (8TMS)	C36H86O11Si8	918
36	34.204	Octadecanoic acid, trimethylsilyl ester	Octadecanoic acid (1TMS)	C21H44O2Si	356
37	38.786	Sucrose, octakis(trimethylsilyl) ether	Sucrose (8TMS)	C36H86O11Si8	361
38	40.714	D-(+)-Trehalose, octakis(trimethylsilyl) ether	Trehalose, beta,beta'- (8TMS)	C36H86O11Si8	361
39	44.203	Galactinol, nonakis(trimethylsilyl) ether	Galactinol (9TMS)	C39H94O11Si9	204
40	48.005	D-(+)-Cellobiose, octakis(trimethylsilyl) ether (isomer 1)	Cellobiose, D- (8TMS)	C36H86O11Si8	918
